# Supplementary material for: Sex and grooming as exchange commodities in female bonobos’ daily biological market
Source: Sci Rep. 2021 Sep 29;11:19344. doi: 10.1038/s41598-021-98894-w (PMC8481276; doi:10.1038/s41598-021-98894-w)
Supplement: Supplementary file 1 — Supplementary Information 1. [file 41598_2021_98894_MOESM1_ESM.xlsx]

## Sheet: GGR comparison
MIN|MIN	MIN|MAX and MAX|MAX
0	0.485714
0.142857	1.67213
0.0952381	0.148936
0	0.125
1	1.86364
1.66667	0.75
0	0.1
0	0.125
0	0.25

## Sheet: Model 1 - Grooming
Date	actor	receiver	group	tr.prop.gr	n.swollen	sw.act	sw.rec	rank.act	rank.rec	age.act	age.rec	z.rank.act	z.rank.rec	z.age.act	z.age.rec	dyad
2009-08-20	j	li	2	0.994681	2	MAX	MAX	6.2	5.23	24	12	2.52179	0.878494	0.820968	-0.434958	j,,li
2009-08-22	li	h	2	0.0206343	2	MAX	MIN	5.23	3.42	12	31	1.29238	-1.27614	-0.264673	0.985215	li,,h
2009-08-25	h	j	2	0.411478	2	MIN	MAX	3.42	6.2	31	24	-1.00168	2.03319	1.45426	0.461993	h,,j
2009-08-26	h	j	2	0.96541	2	MIN	MAX	3.42	6.2	31	24	-1.00168	2.03319	1.45426	0.461993	h,,j
2009-09-02	j	h	2	0.138804	2	MAX	MIN	6.2	3.42	24	31	2.52179	-1.27614	0.820968	0.985215	j,,h
2009-09-02	h	j	2	0.994681	2	MIN	MAX	3.42	6.2	31	24	-1.00168	2.03319	1.45426	0.461993	h,,j
2009-09-10	li	h	2	0.994681	1	MAX	MIN	5.23	3.42	12	31	1.29238	-1.27614	-0.264673	0.985215	li,,h
2009-09-29	h	j	2	0.952204	1	MIN	MAX	3.42	6.2	31	24	-1.00168	2.03319	1.45426	0.461993	h,,j
2009-10-02	j	h	2	0.994681	0	MIN	MIN	6.2	3.42	24	31	2.52179	-1.27614	0.820968	0.985215	j,,h
2009-10-02	h	j	2	0.994681	0	MIN	MIN	3.42	6.2	31	24	-1.00168	2.03319	1.45426	0.461993	h,,j
2009-10-10	li	h	2	0.994681	0	MIN	MIN	5.23	3.42	12	31	1.29238	-1.27614	-0.264673	0.985215	li,,h
2009-10-10	h	li	2	0.994681	0	MIN	MIN	3.42	5.23	31	12	-1.00168	0.878494	1.45426	-0.434958	h,,li
2009-10-15	j	h	2	0.740089	2	MAX	MIN	6.2	3.42	24	31	2.52179	-1.27614	0.820968	0.985215	j,,h
2009-10-15	h	j	2	0.994681	2	MIN	MAX	3.42	6.2	31	24	-1.00168	2.03319	1.45426	0.461993	h,,j
2009-10-26	h	li	2	0.994681	0	MIN	MIN	3.42	5.23	31	12	-1.00168	0.878494	1.45426	-0.434958	h,,li
2012-06-26	ln	dn	3	0.994681	2	MAX	MAX	3.42	5.57	9	44	-1.00168	1.28323	-0.536083	1.95691	ln,,dn
2012-06-30	ky	ln	3	0.994681	3	MAX	MAX	4.66	3.42	11	9	0.569941	-1.27614	-0.355143	-0.659195	ky,,ln
2012-06-30	ln	dn	3	0.846006	3	MAX	MAX	3.42	5.57	9	44	-1.00168	1.28323	-0.536083	1.95691	ln,,dn
2012-07-02	ln	ky	3	0.994681	3	MAX	MAX	3.42	4.66	9	11	-1.00168	0.199963	-0.536083	-0.509704	ln,,ky
2012-07-03	ln	dn	3	0.994681	3	MAX	MAX	3.42	5.57	9	44	-1.00168	1.28323	-0.536083	1.95691	ln,,dn
2012-07-04	ky	dn	3	0.994681	3	MAX	MAX	4.66	5.57	11	44	0.569941	1.28323	-0.355143	1.95691	ky,,dn
2012-07-06	ln	ky	3	0.994681	2	MAX	MAX	3.42	4.66	9	11	-1.00168	0.199963	-0.536083	-0.509704	ln,,ky
2012-07-10	ln	dn	3	0.994681	1	MAX	MIN	3.42	5.57	9	44	-1.00168	1.28323	-0.536083	1.95691	ln,,dn
2012-07-13	ln	lc	3	0.994681	1	MAX	MIN	3.42	4.11	9	9	-1.00168	-0.45476	-0.536083	-0.659195	ln,,lc
2012-07-13	ky	lc	3	0.994681	1	MIN	MIN	4.66	4.11	11	9	0.569941	-0.45476	-0.355143	-0.659195	ky,,lc
2012-07-13	lc	ky	3	0.994681	1	MIN	MIN	4.11	4.66	9	11	-0.127148	0.199963	-0.536083	-0.509704	lc,,ky
2012-07-16	dn	lc	3	0.994681	1	MIN	MIN	5.57	4.11	44	9	1.72331	-0.45476	2.63037	-0.659195	dn,,lc
2012-07-17	ky	ln	3	0.257136	2	MIN	MAX	4.66	3.42	11	9	0.569941	-1.27614	-0.355143	-0.659195	ky,,ln
2012-07-17	ky	lc	3	0.742864	2	MIN	MIN	4.66	4.11	11	9	0.569941	-0.45476	-0.355143	-0.659195	ky,,lc
2012-07-17	dn	lc	3	0.994681	2	MAX	MIN	5.57	4.11	44	9	1.72331	-0.45476	2.63037	-0.659195	dn,,lc
2012-07-17	ln	ky	3	0.994681	2	MAX	MIN	3.42	4.66	9	11	-1.00168	0.199963	-0.536083	-0.509704	ln,,ky
2012-07-17	lc	ky	3	0.255061	2	MIN	MIN	4.11	4.66	9	11	-0.127148	0.199963	-0.536083	-0.509704	lc,,ky
2012-07-17	lc	dn	3	0.478388	2	MIN	MAX	4.11	5.57	9	44	-0.127148	1.28323	-0.536083	1.95691	lc,,dn
2012-07-18	lc	ln	3	0.68506	2	MIN	MAX	4.11	3.42	9	9	-0.127148	-1.27614	-0.536083	-0.659195	lc,,ln
2012-07-18	ln	lc	3	0.623116	2	MAX	MIN	3.42	4.11	9	9	-1.00168	-0.45476	-0.536083	-0.659195	ln,,lc
2012-07-18	ky	lc	3	0.994681	2	MIN	MIN	4.66	4.11	11	9	0.569941	-0.45476	-0.355143	-0.659195	ky,,lc
2012-07-18	lc	ky	3	0.19038	2	MIN	MIN	4.11	4.66	9	11	-0.127148	0.199963	-0.536083	-0.509704	lc,,ky
2012-07-18	ln	dn	3	0.376884	2	MAX	MAX	3.42	5.57	9	44	-1.00168	1.28323	-0.536083	1.95691	ln,,dn
2012-07-18	lc	dn	3	0.129879	2	MIN	MAX	4.11	5.57	9	44	-0.127148	1.28323	-0.536083	1.95691	lc,,dn
2012-07-19	ky	lc	3	0.387426	3	MAX	MIN	4.66	4.11	11	9	0.569941	-0.45476	-0.355143	-0.659195	ky,,lc
2012-07-19	dn	lc	3	0.580817	3	MAX	MIN	5.57	4.11	44	9	1.72331	-0.45476	2.63037	-0.659195	dn,,lc
2012-07-19	lc	ky	3	0.538798	3	MIN	MAX	4.11	4.66	9	11	-0.127148	0.199963	-0.536083	-0.509704	lc,,ky
2012-07-19	lc	dn	3	0.349656	3	MIN	MAX	4.11	5.57	9	44	-0.127148	1.28323	-0.536083	1.95691	lc,,dn
2012-07-20	lc	ln	3	0.145143	3	MIN	MAX	4.11	3.42	9	9	-0.127148	-1.27614	-0.536083	-0.659195	lc,,ln
2012-07-20	ky	lc	3	0.994681	3	MAX	MIN	4.66	4.11	11	9	0.569941	-0.45476	-0.355143	-0.659195	ky,,lc
2012-07-20	lc	ky	3	0.16421	3	MIN	MAX	4.11	4.66	9	11	-0.127148	0.199963	-0.536083	-0.509704	lc,,ky
2012-07-20	ln	dn	3	0.994681	3	MAX	MAX	3.42	5.57	9	44	-1.00168	1.28323	-0.536083	1.95691	ln,,dn
2012-07-21	ky	lc	3	0.945756	3	MAX	MIN	4.66	4.11	11	9	0.569941	-0.45476	-0.355143	-0.659195	ky,,lc
2012-07-21	ln	dn	3	0.994681	3	MAX	MAX	3.42	5.57	9	44	-1.00168	1.28323	-0.536083	1.95691	ln,,dn
2012-07-23	lc	ln	3	0.500721	3	MIN	MAX	4.11	3.42	9	9	-0.127148	-1.27614	-0.536083	-0.659195	lc,,ln
2012-07-23	ky	ln	3	0.0436665	3	MAX	MAX	4.66	3.42	11	9	0.569941	-1.27614	-0.355143	-0.659195	ky,,ln
2012-07-23	ln	lc	3	0.887054	3	MAX	MIN	3.42	4.11	9	9	-1.00168	-0.45476	-0.536083	-0.659195	ln,,lc
2012-07-23	ky	lc	3	0.956333	3	MAX	MIN	4.66	4.11	11	9	0.569941	-0.45476	-0.355143	-0.659195	ky,,lc
2012-07-23	dn	lc	3	0.743767	3	MAX	MIN	5.57	4.11	44	9	1.72331	-0.45476	2.63037	-0.659195	dn,,lc
2012-07-23	ln	ky	3	0.112946	3	MAX	MAX	3.42	4.66	9	11	-1.00168	0.199963	-0.536083	-0.509704	ln,,ky
2012-07-23	lc	ky	3	0.179828	3	MIN	MAX	4.11	4.66	9	11	-0.127148	0.199963	-0.536083	-0.509704	lc,,ky
2012-07-23	lc	dn	3	0.233911	3	MIN	MAX	4.11	5.57	9	44	-0.127148	1.28323	-0.536083	1.95691	lc,,dn
2012-07-24	lc	ln	3	0.207524	4	MAX	MAX	4.11	3.42	9	9	-0.127148	-1.27614	-0.536083	-0.659195	lc,,ln
2012-07-24	ln	lc	3	0.435073	4	MAX	MAX	3.42	4.11	9	9	-1.00168	-0.45476	-0.536083	-0.659195	ln,,lc
2012-07-24	ky	lc	3	0.994681	4	MAX	MAX	4.66	4.11	11	9	0.569941	-0.45476	-0.355143	-0.659195	ky,,lc
2012-07-24	lc	ky	3	0.637211	4	MAX	MAX	4.11	4.66	9	11	-0.127148	0.199963	-0.536083	-0.509704	lc,,ky
2012-07-24	ln	dn	3	0.564927	4	MAX	MAX	3.42	5.57	9	44	-1.00168	1.28323	-0.536083	1.95691	ln,,dn
2012-07-25	lc	ln	3	0.994681	4	MAX	MAX	4.11	3.42	9	9	-0.127148	-1.27614	-0.536083	-0.659195	lc,,ln
2012-07-25	ln	lc	3	0.994681	4	MAX	MAX	3.42	4.11	9	9	-1.00168	-0.45476	-0.536083	-0.659195	ln,,lc
2012-07-26	lc	ln	3	0.0937247	4	MAX	MAX	4.11	3.42	9	9	-0.127148	-1.27614	-0.536083	-0.659195	lc,,ln
2012-07-26	lc	dn	3	0.906275	4	MAX	MAX	4.11	5.57	9	44	-0.127148	1.28323	-0.536083	1.95691	lc,,dn
2012-07-27	lc	ln	3	0.65849	4	MAX	MAX	4.11	3.42	9	9	-0.127148	-1.27614	-0.536083	-0.659195	lc,,ln
2012-07-27	ln	lc	3	0.994681	4	MAX	MAX	3.42	4.11	9	9	-1.00168	-0.45476	-0.536083	-0.659195	ln,,lc
2012-07-27	dn	lc	3	0.00951136	4	MAX	MAX	5.57	4.11	44	9	1.72331	-0.45476	2.63037	-0.659195	dn,,lc
2012-07-27	lc	ky	3	0.34151	4	MAX	MAX	4.11	4.66	9	11	-0.127148	0.199963	-0.536083	-0.509704	lc,,ky
2012-07-28	lc	ln	3	0.0439569	4	MAX	MAX	4.11	3.42	9	9	-0.127148	-1.27614	-0.536083	-0.659195	lc,,ln
2012-07-28	ln	lc	3	0.994681	4	MAX	MAX	3.42	4.11	9	9	-1.00168	-0.45476	-0.536083	-0.659195	ln,,lc
2012-07-28	ky	lc	3	0.898582	4	MAX	MAX	4.66	4.11	11	9	0.569941	-0.45476	-0.355143	-0.659195	ky,,lc
2012-07-28	dn	lc	3	0.994681	4	MAX	MAX	5.57	4.11	44	9	1.72331	-0.45476	2.63037	-0.659195	dn,,lc
2012-07-28	lc	ky	3	0.0989865	4	MAX	MAX	4.11	4.66	9	11	-0.127148	0.199963	-0.536083	-0.509704	lc,,ky
2012-07-28	lc	dn	3	0.662162	4	MAX	MAX	4.11	5.57	9	44	-0.127148	1.28323	-0.536083	1.95691	lc,,dn
2012-07-29	lc	ln	3	0.0725957	4	MAX	MAX	4.11	3.42	9	9	-0.127148	-1.27614	-0.536083	-0.659195	lc,,ln
2012-07-29	ln	lc	3	0.601505	4	MAX	MAX	3.42	4.11	9	9	-1.00168	-0.45476	-0.536083	-0.659195	ln,,lc
2012-07-29	ky	lc	3	0.947568	4	MAX	MAX	4.66	4.11	11	9	0.569941	-0.45476	-0.355143	-0.659195	ky,,lc
2012-07-29	dn	lc	3	0.563288	4	MAX	MAX	5.57	4.11	44	9	1.72331	-0.45476	2.63037	-0.659195	dn,,lc
2012-07-29	ln	ky	3	0.398495	4	MAX	MAX	3.42	4.66	9	11	-1.00168	0.199963	-0.536083	-0.509704	ln,,ky
2012-07-29	lc	dn	3	0.88783	4	MAX	MAX	4.11	5.57	9	44	-0.127148	1.28323	-0.536083	1.95691	lc,,dn
2012-07-31	ln	lc	3	0.559961	4	MAX	MAX	3.42	4.11	9	9	-1.00168	-0.45476	-0.536083	-0.659195	ln,,lc
2012-07-31	ky	lc	3	0.994681	4	MAX	MAX	4.66	4.11	11	9	0.569941	-0.45476	-0.355143	-0.659195	ky,,lc
2012-07-31	ln	ky	3	0.440039	4	MAX	MAX	3.42	4.66	9	11	-1.00168	0.199963	-0.536083	-0.509704	ln,,ky
2012-07-31	lc	ky	3	0.994681	4	MAX	MAX	4.11	4.66	9	11	-0.127148	0.199963	-0.536083	-0.509704	lc,,ky
2012-08-03	lc	ln	3	0.341158	3	MAX	MAX	4.11	3.42	9	9	-0.127148	-1.27614	-0.536083	-0.659195	lc,,ln
2012-08-03	ln	lc	3	0.994681	3	MAX	MAX	3.42	4.11	9	9	-1.00168	-0.45476	-0.536083	-0.659195	ln,,lc
2012-08-03	ky	lc	3	0.994681	3	MAX	MAX	4.66	4.11	11	9	0.569941	-0.45476	-0.355143	-0.659195	ky,,lc
2012-08-03	lc	ky	3	0.658842	3	MAX	MAX	4.11	4.66	9	11	-0.127148	0.199963	-0.536083	-0.509704	lc,,ky
2012-08-07	lc	ln	3	0.517272	2	MAX	MAX	4.11	3.42	9	9	-0.127148	-1.27614	-0.536083	-0.659195	lc,,ln
2012-08-07	ln	lc	3	0.531415	2	MAX	MAX	3.42	4.11	9	9	-1.00168	-0.45476	-0.536083	-0.659195	ln,,lc
2012-08-07	lc	ky	3	0.4783	2	MAX	MIN	4.11	4.66	9	11	-0.127148	0.199963	-0.536083	-0.509704	lc,,ky
2012-08-07	dn	ky	3	0.671048	2	MIN	MIN	5.57	4.66	44	11	1.72331	0.199963	2.63037	-0.509704	dn,,ky

## Sheet: Model 2 - GGR
date	actor	receiver	group	GGR	n.swollen	gr.pref	rank.act	rank.rec	age.act	age.rec	z.gr.pref	z.rank.act	z.rank.rec	z.age.act	z.age.rec	sw.act	sw.rec	dyad
2012-07-02	ln	ky	3	3	3	1	3.42	4.66	9	11	0.924425	-0.9917	0.204447	-0.555585	-0.445142	1	1	5
2009-09-02	h	j	2	3	2	1	3.42	6.2	31	24	0.924425	-0.9917	1.95627	1.40115	0.597919	0	1	1
2009-09-02	j	h	2	1	2	0.134921	6.2	3.42	24	31	-1.66127	2.64633	-1.20611	0.77855	1.15957	1	0	1
2009-10-02	h	j	2	0.5	0	1	3.42	6.2	31	24	0.924425	-0.9917	1.95627	1.40115	0.597919	0	0	1
2009-10-02	j	h	2	1.5	0	1	6.2	3.42	24	31	0.924425	2.64633	-1.20611	0.77855	1.15957	0	0	1
2012-08-03	ky	lc	3	2	3	1	4.66	4.11	11	9	0.924425	0.631017	-0.421205	-0.3777	-0.605612	1	1	4
2012-08-03	lc	ky	3	2	3	0.66055	4.11	4.66	9	11	-0.0901801	-0.0887368	0.204447	-0.555585	-0.445142	1	1	4
2012-08-03	lc	ln	3	4	3	0.33945	4.11	3.42	9	9	-1.04994	-0.0887368	-1.20611	-0.555585	-0.605612	1	1	6
2012-08-03	ln	lc	3	3.5	3	1	3.42	4.11	9	9	0.924425	-0.9917	-0.421205	-0.555585	-0.605612	1	1	6
2012-08-07	lc	ky	3	1	2	0.478066	4.11	4.66	9	11	-0.63562	-0.0887368	0.204447	-0.555585	-0.445142	1	0	4
2012-08-07	lc	ln	3	3.5	2	0.517457	4.11	3.42	9	9	-0.517881	-0.0887368	-1.20611	-0.555585	-0.605612	1	1	6
2012-08-07	ln	lc	3	3.5	2	0.531753	3.42	4.11	9	9	-0.475153	-0.9917	-0.421205	-0.555585	-0.605612	1	1	6
2009-10-10	h	li	2	4.5	0	1	3.42	5.23	31	12	0.924425	-0.9917	0.852851	1.40115	-0.364906	0	0	2
2009-10-10	li	h	2	1.5	0	1	5.23	6.2	12	24	0.924425	1.37694	1.95627	-0.288758	0.597919	0	0	2
2012-07-13	ky	lc	3	1.5	1	1	4.66	4.11	11	9	0.924425	0.631017	-0.421205	-0.3777	-0.605612	0	0	4
2012-07-13	lc	ky	3	0.5	1	1	4.11	4.66	9	11	0.924425	-0.0887368	0.204447	-0.555585	-0.445142	0	0	4
2012-07-13	ln	lc	3	3	1	1	3.42	4.11	9	9	0.924425	-0.9917	-0.421205	-0.555585	-0.605612	1	0	6
2009-10-15	h	j	2	1.5	2	1	3.42	6.2	31	24	0.924425	-0.9917	1.95627	1.40115	0.597919	0	1	1
2009-10-15	j	h	2	0.5	2	0.742671	6.2	3.42	24	31	0.155276	2.64633	-1.20611	0.77855	1.15957	1	0	1
2012-07-16	dn	lc	3	3	1	1	5.57	4.11	44	9	0.924425	1.82188	-0.421205	2.5574	-0.605612	0	0	3
2012-07-17	dn	lc	3	10	2	1	5.57	4.11	44	9	0.924425	1.82188	-0.421205	2.5574	-0.605612	1	0	3
2012-07-17	ky	lc	3	2	2	0.745475	4.66	4.11	11	9	0.163657	0.631017	-0.421205	-0.3777	-0.605612	0	0	4
2012-07-17	ky	ln	3	1.5	2	0.254525	4.66	3.42	11	9	-1.30378	0.631017	-1.20611	-0.3777	-0.605612	0	1	5
2012-07-17	lc	dn	3	6	2	0.478155	4.11	5.57	9	44	-0.635354	-0.0887368	1.23962	-0.555585	2.20263	0	1	3
2012-07-17	lc	ky	3	2	2	0.252427	4.11	4.66	9	11	-1.31005	-0.0887368	0.204447	-0.555585	-0.445142	0	0	4
2012-07-17	ln	ky	3	0.5	2	1	3.42	4.66	9	11	0.924425	-0.9917	0.204447	-0.555585	-0.445142	1	0	5
2012-07-18	ky	lc	3	2	2	1	4.66	4.11	11	9	0.924425	0.631017	-0.421205	-0.3777	-0.605612	0	0	4
2012-07-18	lc	dn	3	1.5	2	0.125899	4.11	5.57	9	44	-1.68824	-0.0887368	1.23962	-0.555585	2.20263	0	1	3
2012-07-18	lc	ky	3	6	2	0.18705	4.11	4.66	9	11	-1.50546	-0.0887368	0.204447	-0.555585	-0.445142	0	0	4
2012-07-18	lc	ln	3	2	2	0.68705	4.11	3.42	9	9	-0.0109726	-0.0887368	-1.20611	-0.555585	-0.605612	0	1	6
2012-07-18	ln	dn	3	4	2	0.375561	3.42	5.57	9	44	-0.942007	-0.9917	1.23962	-0.555585	2.20263	1	1	7
2012-07-18	ln	lc	3	6	2	0.624439	3.42	4.11	9	9	-0.198115	-0.9917	-0.421205	-0.555585	-0.605612	1	0	6
2012-07-19	dn	lc	3	3	3	0.581686	5.57	4.11	44	9	-0.325904	1.82188	-0.421205	2.5574	-0.605612	1	0	3
2012-07-19	lc	dn	3	1	3	0.348039	4.11	5.57	9	44	-1.02427	-0.0887368	1.23962	-0.555585	2.20263	0	1	3
2012-07-20	ky	lc	3	1	3	1	4.66	4.11	11	9	0.924425	0.631017	-0.421205	-0.3777	-0.605612	1	0	4
2012-07-20	lc	ky	3	3	3	0.1606	4.11	4.66	9	11	-1.58452	-0.0887368	0.204447	-0.555585	-0.445142	0	1	4
2012-07-20	lc	ln	3	2	3	0.141328	4.11	3.42	9	9	-1.64212	-0.0887368	-1.20611	-0.555585	-0.605612	0	1	6
2012-07-21	ky	lc	3	1	3	0.950549	4.66	4.11	11	9	0.776619	0.631017	-0.421205	-0.3777	-0.605612	1	0	4
2012-07-21	ln	dn	3	1.5	3	1	3.42	5.57	9	44	0.924425	-0.9917	1.23962	-0.555585	2.20263	1	1	7
2012-07-23	ky	lc	3	0.5	3	0.96124	4.66	4.11	11	9	0.808574	0.631017	-0.421205	-0.3777	-0.605612	1	0	4
2012-07-23	lc	ky	3	1.5	3	0.176385	4.11	4.66	9	11	-1.53734	-0.0887368	0.204447	-0.555585	-0.445142	0	1	4
2012-07-23	lc	ln	3	2	3	0.500729	4.11	3.42	9	9	-0.567882	-0.0887368	-1.20611	-0.555585	-0.605612	0	1	6
2012-07-23	ln	lc	3	6	3	0.891216	3.42	4.11	9	9	0.599272	-0.9917	-0.421205	-0.555585	-0.605612	1	0	6
2012-07-24	ky	lc	3	3	4	1	4.66	4.11	11	9	0.924425	0.631017	-0.421205	-0.3777	-0.605612	1	1	4
2012-07-24	lc	ky	3	1	4	0.638686	4.11	4.66	9	11	-0.155532	-0.0887368	0.204447	-0.555585	-0.445142	1	1	4
2012-07-24	lc	ln	3	6	4	0.20438	4.11	3.42	9	9	-1.45366	-0.0887368	-1.20611	-0.555585	-0.605612	1	1	6
2012-07-24	ln	dn	3	0.5	4	0.565625	3.42	5.57	9	44	-0.37391	-0.9917	1.23962	-0.555585	2.20263	1	1	7
2012-07-24	ln	lc	3	4	4	0.434375	3.42	4.11	9	9	-0.766212	-0.9917	-0.421205	-0.555585	-0.605612	1	1	6
2012-07-25	lc	ln	3	2	4	1	4.11	3.42	9	9	0.924425	-0.0887368	-1.20611	-0.555585	-0.605612	1	1	6
2012-07-25	ln	lc	3	2	4	1	3.42	4.11	9	9	0.924425	-0.9917	-0.421205	-0.555585	-0.605612	1	1	6
2009-08-25	h	j	2	3	2	0.410526	3.42	6.2	31	24	-0.837495	-0.9917	1.95627	1.40115	0.597919	0	1	1
2012-06-26	ln	dn	3	1.5	2	1	3.42	5.57	9	44	0.924425	-0.9917	1.23962	-0.555585	2.20263	1	1	7
2012-07-26	lc	dn	3	0.5	4	0.910644	4.11	5.57	9	44	0.657342	-0.0887368	1.23962	-0.555585	2.20263	1	1	3
2012-07-26	lc	ln	3	1	4	0.0893561	4.11	3.42	9	9	-1.79746	-0.0887368	-1.20611	-0.555585	-0.605612	1	1	6
2009-08-26	h	j	2	4.5	2	0.970414	3.42	6.2	31	24	0.835994	-0.9917	1.95627	1.40115	0.597919	0	1	1
2009-10-26	h	li	2	1.5	0	1	3.42	5.23	31	12	0.924425	-0.9917	0.852851	1.40115	-0.364906	0	0	2
2012-07-27	dn	lc	3	1.5	4	0.00423729	5.57	4.11	44	9	-2.05188	1.82188	-0.421205	2.5574	-0.605612	1	1	3
2012-07-27	lc	ky	3	0.5	4	0.339806	4.11	4.66	9	11	-1.04888	-0.0887368	0.204447	-0.555585	-0.445142	1	1	4
2012-07-27	lc	ln	3	2	4	0.660194	4.11	3.42	9	9	-0.091245	-0.0887368	-1.20611	-0.555585	-0.605612	1	1	6
2012-07-27	ln	lc	3	2	4	1	3.42	4.11	9	9	0.924425	-0.9917	-0.421205	-0.555585	-0.605612	1	1	6
2012-07-28	dn	lc	3	1	4	1	5.57	4.11	44	9	0.924425	1.82188	-0.421205	2.5574	-0.605612	1	1	3
2012-07-28	lc	dn	3	1	4	0.663905	4.11	5.57	9	44	-0.0801525	-0.0887368	1.23962	-0.555585	2.20263	1	1	3
2012-07-28	lc	ln	3	3	4	0.0390533	4.11	3.42	9	9	-1.94782	-0.0887368	-1.20611	-0.555585	-0.605612	1	1	6
2012-07-28	ln	lc	3	3	4	1	3.42	4.11	9	9	0.924425	-0.9917	-0.421205	-0.555585	-0.605612	1	1	6
2012-07-29	dn	lc	3	1.5	4	0.563969	5.57	4.11	44	9	-0.37886	1.82188	-0.421205	2.5574	-0.605612	1	1	3
2012-07-29	lc	dn	3	1.5	4	0.892	4.11	5.57	9	44	0.601616	-0.0887368	1.23962	-0.555585	2.20263	1	1	3
2012-07-29	lc	ln	3	2.5	4	0.068	4.11	3.42	9	9	-1.8613	-0.0887368	-1.20611	-0.555585	-0.605612	1	1	6
2012-07-29	ln	lc	3	2.5	4	0.602596	3.42	4.11	9	9	-0.263404	-0.9917	-0.421205	-0.555585	-0.605612	1	1	6
2009-09-29	h	j	2	6	1	0.957066	3.42	6.2	31	24	0.796097	-0.9917	1.95627	1.40115	0.597919	0	1	1
2012-06-30	ky	ln	3	2.5	3	1	4.66	3.42	11	9	0.924425	0.631017	-1.20611	-0.3777	-0.605612	1	1	5
2012-07-31	ky	lc	3	0.5	4	1	4.66	4.11	11	9	0.924425	0.631017	-0.421205	-0.3777	-0.605612	1	1	4
2012-07-31	lc	ky	3	0.5	4	1	4.11	4.66	9	11	0.924425	-0.0887368	0.204447	-0.555585	-0.445142	1	1	4
2012-07-31	ln	lc	3	2.5	4	0.560606	3.42	4.11	9	9	-0.388911	-0.9917	-0.421205	-0.555585	-0.605612	1	1	6
